# Supplementary material for: Mortality, recovery, and community shifts of scleractinian corals in Puerto Rico one decade after the 2005 regional bleaching event
Source: PeerJ. 2017 Jul 25;5:e3611. doi: 10.7717/peerj.3611 (PMC5531000; doi:10.7717/peerj.3611)
Supplement: Supplemental Information 1 — Scleractinian coral cover at the different sites, depths and years. [file peerj-05-3611-s001.xlsx]

## Sheet: Sheet2
Row Labels	StdDev of Coral
Cabo Rojo	6.99686
D10	8.50214
2000	10.2932
2012	10.2932
2015	5.91217
D5	4.01458
2000	3.80065
2012	4.52824
2015	2.11997
Desecheo	14.2816
D15	6.14198
2004	8.40684
2005	9.11004
2006	4.73014
2007	3.75992
2008	2.23899
2009	2.80628
2010	1.73037
2011	1.01023
2012	2.69202
2015	4.38113
D20	16.4958
2004	3.16599
2005	2.70611
2006	13.1959
2007	11.3917
2008	13.8147
2009	13.1774
2010	12.5708
2011	8.6842
2012	7.27066
2015	16.0719
D30	11.183
2004	8.56477
2005	6.4497
2006	10.1965
2007	10.085
2008	6.75102
2009	5.15046
2010	7.42322
2011	6.41428
2012	11.9569
2015	5.59425
Guanica	5.13178
D10	5.13178
2005	4.24034
2006	4.8605
2007	5.16129
2008	3.49984
2009	3.90166
2010	3.51452
2011	5.90762
2012	8.26612
2015	5.00587
Mayaguez	14.54
D10	15.9548
2004	14.3151
2005	16.0171
2006	13.7824
2007	14.5884
2008	15.6509
2009	19.2157
2010	21.2924
2011	18.9796
2012	18.528
2015	17.4356
D20	5.05217
2004	6.58682
2005	7.18497
2006	4.71576
2007	2.15921
2008	5.52861
2009	2.1106
2010	3.75635
2011	1.9889
2012	5.08862
2015	3.31244
D30	5.87428
2004	6.73773
2005	8.08303
2006	5.96505
2007	5.18531
2008	5.54227
2009	3.34463
2010	3.94047
2011	5.51242
2012	6.89555
2015	3.51535
Mona	10.8364
D10	9.15314
2000	9.33953
2008	6.33747
2009	5.61964
2010	4.74468
D20	12.1807
2000	10.8532
2008	3.58855
2009	4.46757
2010	4.10877
Ponce	8.00552
D20	8.00552
2001	6.0985
2005	6.9041
2006	4.86302
2007	4.96861
2008	2.68829
2009	3.60777
2010	4.65577
2011	5.51465
2012	2.55065
2015	6.0985
Rincon	6.30239
D10	6.31929
2004	5.0476
2005	5.63958
2006	7.0118
2007	5.10328
2008	6.8362
2009	7.40451
2010	6.76671
2011	8.98396
2012	5.58845
2015	6.59485
D20	6.14335
2004	6.75435
2005	7.21991
2006	7.91103
2007	7.25602
2008	4.585
2009	5.34588
2010	5.76845
2011	5.71424
2012	7.84252
2015	4.93525
Vieques	10.9746
D10	14.0478
2001	11.7124
2004	11.3959
2012	9.95401
D20	5.42909
2001	1.35162
2004	5.78127
2012	3.1895
(blank)
(blank)
(blank)
Grand Total	12.455

## Sheet: Sheet1
Location	Coral	Year	Depth
Cabo Rojo	11.34	2000	D5
Cabo Rojo	12.84	2000	D5
Cabo Rojo	7.01	2000	D5
Cabo Rojo	8.87	2000	D5
Cabo Rojo	16.88	2000	D5
Cabo Rojo	12.4988	2012	D5
Cabo Rojo	13.4748	2012	D5
Cabo Rojo	18.7005	2012	D5
Cabo Rojo	23.4104	2012	D5
Cabo Rojo	14.4352	2012	D5
Cabo Rojo	14.9615	2015	D5
Cabo Rojo	12.4352	2015	D5
Cabo Rojo	16.4151	2015	D5
Cabo Rojo	12.9032	2015	D5
Cabo Rojo	17.2805	2015	D5
Cabo Rojo	30.76	2000	D10
Cabo Rojo	9.11	2000	D10
Cabo Rojo	21.84	2000	D10
Cabo Rojo	23.34	2000	D10
Cabo Rojo	6.21	2000	D10
Cabo Rojo	30.76	2012	D10
Cabo Rojo	9.11	2012	D10
Cabo Rojo	21.84	2012	D10
Cabo Rojo	23.34	2012	D10
Cabo Rojo	6.21	2012	D10
Cabo Rojo	23.2295	2015	D10
Cabo Rojo	28.0384	2015	D10
Cabo Rojo	14.995	2015	D10
Cabo Rojo	14.6316	2015	D10
Cabo Rojo	23.9486	2015	D10
Cabo Rojo	26.4254	2017	D10
Cabo Rojo	28.5439	2017	D10
Cabo Rojo	10.8919	2017	D10
Cabo Rojo	13.9328	2017	D10
Cabo Rojo	24.2802	2017	D10
Desecheo	49.49	2004	D30
Desecheo	35.02	2004	D30
Desecheo	56.39	2004	D30
Desecheo	38.49	2004	D30
Desecheo	46.28	2004	D30
Desecheo	51.28	2005	D30
Desecheo	40.53	2005	D30
Desecheo	56.26	2005	D30
Desecheo	42.65	2005	D30
Desecheo	49.74	2005	D30
Desecheo	44.74	2006	D30
Desecheo	28.8344	2006	D30
Desecheo	20.2151	2006	D30
Desecheo	26.0195	2006	D30
Desecheo	40.3005	2006	D30
Desecheo	32.78	2007	D30
Desecheo	27.03	2007	D30
Desecheo	15.97	2007	D30
Desecheo	27.77	2007	D30
Desecheo	43.78	2007	D30
Desecheo	26.97	2008	D30
Desecheo	24.73	2008	D30
Desecheo	16.78	2008	D30
Desecheo	22.89	2008	D30
Desecheo	35.34	2008	D30
Desecheo	20.97	2009	D30
Desecheo	28.81	2009	D30
Desecheo	23.05	2009	D30
Desecheo	20.84	2009	D30
Desecheo	32.38	2009	D30
Desecheo	20.61	2010	D30
Desecheo	29.61	2010	D30
Desecheo	13.5	2010	D30
Desecheo	21.82	2010	D30
Desecheo	31.98	2010	D30
Desecheo	24.16	2011	D30
Desecheo	35.11	2011	D30
Desecheo	18.57	2011	D30
Desecheo	20.47	2011	D30
Desecheo	25.37	2011	D30
Desecheo	25.4692	2012	D30
Desecheo	38.8664	2012	D30
Desecheo	21.5464	2012	D30
Desecheo	7.97188	2012	D30
Desecheo	33.888	2012	D30
Desecheo	21.937	2015	D30
Desecheo	33.3333	2015	D30
Desecheo	22.3481	2015	D30
Desecheo	28.3019	2015	D30
Desecheo	33.2976	2015	D30
Desecheo	45.91	2004	D20
Desecheo	43.52	2004	D20
Desecheo	44.83	2004	D20
Desecheo	51.76	2004	D20
Desecheo	45.79	2004	D20
Desecheo	45.44	2005	D20
Desecheo	44.66	2005	D20
Desecheo	47.57	2005	D20
Desecheo	51.62	2005	D20
Desecheo	46.92	2005	D20
Desecheo	17.89	2006	D20
Desecheo	8.85013	2006	D20
Desecheo	19.5305	2006	D20
Desecheo	44.3656	2006	D20
Desecheo	21.0271	2006	D20
Desecheo	9.57	2007	D20
Desecheo	16.2	2007	D20
Desecheo	11.63	2007	D20
Desecheo	37.99	2007	D20
Desecheo	15.79	2007	D20
Desecheo	7.74	2008	D20
Desecheo	7.31	2008	D20
Desecheo	8.51	2008	D20
Desecheo	36.47	2008	D20
Desecheo	28.63	2008	D20
Desecheo	5.53	2009	D20
Desecheo	9.88	2009	D20
Desecheo	8.56	2009	D20
Desecheo	37.31	2009	D20
Desecheo	8.26	2009	D20
Desecheo	2.85	2010	D20
Desecheo	5.97	2010	D20
Desecheo	6.72	2010	D20
Desecheo	34	2010	D20
Desecheo	13.34	2010	D20
Desecheo	5.57	2011	D20
Desecheo	2.44	2011	D20
Desecheo	10.67	2011	D20
Desecheo	25.07	2011	D20
Desecheo	9.91	2011	D20
Desecheo	6.64221	2012	D20
Desecheo	9.20255	2012	D20
Desecheo	9.59686	2012	D20
Desecheo	23.875	2012	D20
Desecheo	6.35417	2012	D20
Desecheo	12.1212	2015	D20
Desecheo	10.1036	2015	D20
Desecheo	8.93855	2015	D20
Desecheo	46.1538	2015	D20
Desecheo	10.0671	2015	D20
Desecheo	16.95	2004	D15
Desecheo	13.77	2004	D15
Desecheo	24.51	2004	D15
Desecheo	10.06	2004	D15
Desecheo	30.88	2004	D15
Desecheo	15.01	2005	D15
Desecheo	17.32	2005	D15
Desecheo	19.85	2005	D15
Desecheo	10.65	2005	D15
Desecheo	34.62	2005	D15
Desecheo	10.7143	2006	D15
Desecheo	8.08989	2006	D15
Desecheo	8.50592	2006	D15
Desecheo	4.60863	2006	D15
Desecheo	17.3582	2006	D15
Desecheo	8.37	2007	D15
Desecheo	6.58	2007	D15
Desecheo	5.38	2007	D15
Desecheo	5.51	2007	D15
Desecheo	14.43	2007	D15
Desecheo	8.26	2008	D15
Desecheo	9.64	2008	D15
Desecheo	5.16	2008	D15
Desecheo	5.38	2008	D15
Desecheo	9.74	2008	D15
Desecheo	8.63	2009	D15
Desecheo	13.46	2009	D15
Desecheo	6.99	2009	D15
Desecheo	6.38	2009	D15
Desecheo	7.97	2009	D15
Desecheo	9.73	2010	D15
Desecheo	10.04	2010	D15
Desecheo	6.38	2010	D15
Desecheo	6.87	2010	D15
Desecheo	9.47	2010	D15
Desecheo	8.63	2011	D15
Desecheo	10.2	2011	D15
Desecheo	8.61	2011	D15
Desecheo	7.62	2011	D15
Desecheo	9.68	2011	D15
Desecheo	9.82368	2012	D15
Desecheo	10.2735	2012	D15
Desecheo	16.57	2012	D15
Desecheo	11.4047	2012	D15
Desecheo	12.2205	2012	D15
Desecheo	19.0149	2015	D15
Desecheo	12.5695	2015	D15
Desecheo	7.79363	2015	D15
Desecheo	13.2867	2015	D15
Desecheo	17.2489	2015	D15
Guanica	15.38	2005	D10
Guanica	19.55	2005	D10
Guanica	9.85	2005	D10
Guanica	10.2	2005	D10
Guanica	16.87	2005	D10
Guanica	12.966	2006	D10
Guanica	22.9795	2006	D10
Guanica	10.961	2006	D10
Guanica	12.0174	2006	D10
Guanica	13.2443	2006	D10
Guanica	5.34	2007	D10
Guanica	15.05	2007	D10
Guanica	12.19	2007	D10
Guanica	2.5	2007	D10
Guanica	11.1	2007	D10
Guanica	8.61	2008	D10
Guanica	10.83	2008	D10
Guanica	11.06	2008	D10
Guanica	2.88	2008	D10
Guanica	10.97	2008	D10
Guanica	9.9	2009	D10
Guanica	12.21	2009	D10
Guanica	14.16	2009	D10
Guanica	3.78	2009	D10
Guanica	9.94	2009	D10
Guanica	13.16	2010	D10
Guanica	7.23	2010	D10
Guanica	16.96	2010	D10
Guanica	13.08	2010	D10
Guanica	11.48	2010	D10
Guanica	11.28	2011	D10
Guanica	15.83	2011	D10
Guanica	20.83	2011	D10
Guanica	5.16	2011	D10
Guanica	10.5	2011	D10
Guanica	9.2	2012	D10
Guanica	13.2	2012	D10
Guanica	26.7	2012	D10
Guanica	4.7	2012	D10
Guanica	15.4073	2012	D10
Guanica	11.1475	2015	D10
Guanica	16.4667	2015	D10
Guanica	19.6721	2015	D10
Guanica	7.54332	2015	D10
Guanica	17.6594	2015	D10
Guanica	12.4324	2017	D10
Guanica	13.9868	2017	D10
Guanica	22.6638	2017	D10
Guanica	3.00752	2017	D10
Guanica	19.5029	2017	D10
Mayaguez	15.52	2004	D30
Mayaguez	21.32	2004	D30
Mayaguez	8	2004	D30
Mayaguez	5.2	2004	D30
Mayaguez	17.65	2004	D30
Mayaguez	14.36	2005	D30
Mayaguez	24.85	2005	D30
Mayaguez	9.18	2005	D30
Mayaguez	5.41	2005	D30
Mayaguez	21.17	2005	D30
Mayaguez	13.63	2006	D30
Mayaguez	19.96	2006	D30
Mayaguez	8.33	2006	D30
Mayaguez	6.92	2006	D30
Mayaguez	19.03	2006	D30
Mayaguez	12.89	2007	D30
Mayaguez	19.4	2007	D30
Mayaguez	7.48	2007	D30
Mayaguez	8.42	2007	D30
Mayaguez	16.89	2007	D30
Mayaguez	11.7	2008	D30
Mayaguez	21.18	2008	D30
Mayaguez	10.97	2008	D30
Mayaguez	8.83	2008	D30
Mayaguez	19.58	2008	D30
Mayaguez	14.52	2009	D30
Mayaguez	16.79	2009	D30
Mayaguez	11.59	2009	D30
Mayaguez	12.69	2009	D30
Mayaguez	19.94	2009	D30
Mayaguez	14.15	2010	D30
Mayaguez	13.3	2010	D30
Mayaguez	9.88	2010	D30
Mayaguez	9.27	2010	D30
Mayaguez	19.0947	2010	D30
Mayaguez	19.39	2011	D30
Mayaguez	22.22	2011	D30
Mayaguez	14.26	2011	D30
Mayaguez	12.3	2011	D30
Mayaguez	25.63	2011	D30
Mayaguez	22.1912	2012	D30
Mayaguez	24.257	2012	D30
Mayaguez	9.02326	2012	D30
Mayaguez	21	2012	D30
Mayaguez	11.3	2012	D30
Mayaguez	25.8065	2015	D30
Mayaguez	26.2753	2015	D30
Mayaguez	19.6004	2015	D30
Mayaguez	20.8914	2015	D30
Mayaguez	18.8269	2015	D30
Mayaguez	21.6667	2017	D30
Mayaguez	26.4556	2017	D30
Mayaguez	19.3309	2017	D30
Mayaguez	20.4637	2017	D30
Mayaguez	30.6365	2017	D30
Mayaguez	30.58	2004	D20
Mayaguez	28.42	2004	D20
Mayaguez	35.98	2004	D20
Mayaguez	40.37	2004	D20
Mayaguez	23.45	2004	D20
Mayaguez	30.7	2005	D20
Mayaguez	27.06	2005	D20
Mayaguez	26.9	2005	D20
Mayaguez	39.4	2005	D20
Mayaguez	19.64	2005	D20
Mayaguez	25.5	2006	D20
Mayaguez	22.5076	2006	D20
Mayaguez	27.1122	2006	D20
Mayaguez	31.2577	2006	D20
Mayaguez	18.765	2006	D20
Mayaguez	25.74	2007	D20
Mayaguez	19.96	2007	D20
Mayaguez	21.52	2007	D20
Mayaguez	23.22	2007	D20
Mayaguez	23.19	2007	D20
Mayaguez	27	2008	D20
Mayaguez	18.43	2008	D20
Mayaguez	17.48	2008	D20
Mayaguez	30.02	2008	D20
Mayaguez	20.53	2008	D20
Mayaguez	24.76	2009	D20
Mayaguez	26.73	2009	D20
Mayaguez	28.31	2009	D20
Mayaguez	26.05	2009	D20
Mayaguez	22.71	2009	D20
Mayaguez	29.16	2010	D20
Mayaguez	22.05	2010	D20
Mayaguez	19.3	2010	D20
Mayaguez	22.88	2010	D20
Mayaguez	21.01	2010	D20
Mayaguez	28.53	2011	D20
Mayaguez	25.79	2011	D20
Mayaguez	27.12	2011	D20
Mayaguez	25.72	2011	D20
Mayaguez	23.16	2011	D20
Mayaguez	32.7038	2012	D20
Mayaguez	26.1616	2012	D20
Mayaguez	18.828	2012	D20
Mayaguez	24.2947	2012	D20
Mayaguez	28.0651	2012	D20
Mayaguez	30.2398	2015	D20
Mayaguez	29.5983	2015	D20
Mayaguez	22.8797	2015	D20
Mayaguez	30.1288	2015	D20
Mayaguez	30.892	2015	D20
Mayaguez	29.783	2017	D20
Mayaguez	30.2349	2017	D20
Mayaguez	24.8649	2017	D20
Mayaguez	33.5907	2017	D20
Mayaguez	33.6313	2017	D20
Mayaguez	46.69	2004	D10
Mayaguez	72.19	2004	D10
Mayaguez	50.38	2004	D10
Mayaguez	42.46	2004	D10
Mayaguez	33.77	2004	D10
Mayaguez	43.49	2005	D10
Mayaguez	70.33	2005	D10
Mayaguez	44.63	2005	D10
Mayaguez	31.77	2005	D10
Mayaguez	30.48	2005	D10
Mayaguez	36.0059	2006	D10
Mayaguez	53.125	2006	D10
Mayaguez	40.1311	2006	D10
Mayaguez	23.599	2006	D10
Mayaguez	18.3618	2006	D10
Mayaguez	38.35	2007	D10
Mayaguez	60.58	2007	D10
Mayaguez	42.77	2007	D10
Mayaguez	24.52	2007	D10
Mayaguez	26.25	2007	D10
Mayaguez	29.67	2008	D10
Mayaguez	63.29	2008	D10
Mayaguez	45.52	2008	D10
Mayaguez	29.89	2008	D10
Mayaguez	25.68	2008	D10
Mayaguez	39.31	2009	D10
Mayaguez	69.95	2009	D10
Mayaguez	48.01	2009	D10
Mayaguez	26.53	2009	D10
Mayaguez	21.57	2009	D10
Mayaguez	37.73	2010	D10
Mayaguez	74.65	2010	D10
Mayaguez	44.41	2010	D10
Mayaguez	23.51	2010	D10
Mayaguez	22.18	2010	D10
Mayaguez	31.09	2011	D10
Mayaguez	23.62	2011	D10
Mayaguez	45.17	2011	D10
Mayaguez	73.31	2011	D10
Mayaguez	42.58	2011	D10
Mayaguez	29.88	2012	D10
Mayaguez	71.5285	2012	D10
Mayaguez	32.8738	2012	D10
Mayaguez	29.2228	2012	D10
Mayaguez	29	2012	D10
Mayaguez	30.1887	2015	D10
Mayaguez	70.4211	2015	D10
Mayaguez	42.6667	2015	D10
Mayaguez	29.9459	2015	D10
Mayaguez	30.5672	2015	D10
Mayaguez	28.5052	2017	D10
Mayaguez	74.0823	2017	D10
Mayaguez	47.6526	2017	D10
Mayaguez	32.0388	2017	D10
Mayaguez	27.8634	2017	D10
Mona	31.03	2000	D20
Mona	27.74	2000	D20
Mona	26.14	2000	D20
Mona	47.94	2000	D20
Mona	47.77	2000	D20
Mona	13.69	2008	D20
Mona	8.69	2008	D20
Mona	13.29	2008	D20
Mona	7.11	2008	D20
Mona	15.56	2008	D20
Mona	19.32	2009	D20
Mona	7.61	2009	D20
Mona	12.66	2009	D20
Mona	11.72	2009	D20
Mona	16.22	2009	D20
Mona	9.6	2010	D20
Mona	11.2	2010	D20
Mona	12.4	2010	D20
Mona	6.8	2010	D20
Mona	17.9	2010	D20
Mona	37.62	2000	D10
Mona	22.59	2000	D10
Mona	31.74	2000	D10
Mona	21.4	2000	D10
Mona	13.76	2000	D10
Mona	4.23	2008	D10
Mona	20.5	2008	D10
Mona	7.61	2008	D10
Mona	11.65	2008	D10
Mona	7.02	2008	D10
Mona	4.48	2009	D10
Mona	19.23	2009	D10
Mona	12.55	2009	D10
Mona	13.45	2009	D10
Mona	7.98	2009	D10
Mona	5	2010	D10
Mona	15.8	2010	D10
Mona	8.2	2010	D10
Mona	12.4	2010	D10
Mona	5	2010	D10
Ponce	27.0563	2001	D20
Ponce	23.2123	2001	D20
Ponce	21.1329	2001	D20
Ponce	11.0976	2001	D20
Ponce	17.146	2001	D20
Ponce	35.32	2005	D20
Ponce	25.35	2005	D20
Ponce	31.3	2005	D20
Ponce	43.91	2005	D20
Ponce	37.25	2005	D20
Ponce	15.27	2006	D20
Ponce	7.77	2006	D20
Ponce	17.46	2006	D20
Ponce	14.26	2006	D20
Ponce	20.98	2006	D20
Ponce	12.46	2007	D20
Ponce	6.3	2007	D20
Ponce	17.2	2007	D20
Ponce	16.54	2007	D20
Ponce	18.54	2007	D20
Ponce	14.8	2008	D20
Ponce	7.37	2008	D20
Ponce	11.15	2008	D20
Ponce	11.01	2008	D20
Ponce	9.81	2008	D20
Ponce	16.54	2009	D20
Ponce	7.87	2009	D20
Ponce	14.4	2009	D20
Ponce	15.79	2009	D20
Ponce	16.19	2009	D20
Ponce	17.02	2010	D20
Ponce	8.68	2010	D20
Ponce	14.69	2010	D20
Ponce	15.08	2010	D20
Ponce	21.59	2010	D20
Ponce	12.82	2011	D20
Ponce	5.39	2011	D20
Ponce	15.54	2011	D20
Ponce	19.68	2011	D20
Ponce	17.41	2011	D20
Ponce	13.1165	2012	D20
Ponce	7.62943	2012	D20
Ponce	12.6307	2012	D20
Ponce	9.53846	2012	D20
Ponce	13.3939	2012	D20
Ponce	27.0563	2015	D20
Ponce	23.2123	2015	D20
Ponce	21.1329	2015	D20
Ponce	11.0976	2015	D20
Ponce	17.146	2015	D20
Ponce	30.7197	2017	D20
Ponce	23.1834	2017	D20
Ponce	17.4171	2017	D20
Ponce	10.372	2017	D20
Ponce	23.6097	2017	D20
Rincon	17.06	2004	D20
Rincon	27.45	2004	D20
Rincon	31.77	2004	D20
Rincon	15.91	2004	D20
Rincon	23.58	2004	D20
Rincon	12.66	2005	D20
Rincon	24.2	2005	D20
Rincon	25.25	2005	D20
Rincon	14.25	2005	D20
Rincon	29.07	2005	D20
Rincon	9.29669	2006	D20
Rincon	28.84	2006	D20
Rincon	26.929	2006	D20
Rincon	17.75	2006	D20
Rincon	17.8448	2006	D20
Rincon	9.16	2007	D20
Rincon	25.182	2007	D20
Rincon	26.9	2007	D20
Rincon	16.48	2007	D20
Rincon	22.5	2007	D20
Rincon	12.29	2008	D20
Rincon	21.76	2008	D20
Rincon	24.57	2008	D20
Rincon	18.28	2008	D20
Rincon	18.86	2008	D20
Rincon	15.73	2009	D20
Rincon	25.34	2009	D20
Rincon	29.97	2009	D20
Rincon	24.14	2009	D20
Rincon	20.51	2009	D20
Rincon	18.47	2010	D20
Rincon	34.3	2010	D20
Rincon	27.43	2010	D20
Rincon	23.67	2010	D20
Rincon	26.19	2010	D20
Rincon	14.55	2011	D20
Rincon	27.8	2011	D20
Rincon	28.74	2011	D20
Rincon	21.45	2011	D20
Rincon	24.19	2011	D20
Rincon	16.4887	2012	D20
Rincon	10.5042	2012	D20
Rincon	28.9532	2012	D20
Rincon	24.5634	2012	D20
Rincon	27.4247	2012	D20
Rincon	25.6055	2015	D20
Rincon	23.3871	2015	D20
Rincon	25.5203	2015	D20
Rincon	26.8765	2015	D20
Rincon	14.6732	2015	D20
Rincon	15.6956	2017	D20
Rincon	26.2366	2017	D20
Rincon	30.3712	2017	D20
Rincon	24.2611	2017	D20
Rincon	30.0948	2017	D20
Rincon	14.49	2004	D10
Rincon	20.91	2004	D10
Rincon	24.48	2004	D10
Rincon	27.03	2004	D10
Rincon	17.67	2004	D10
Rincon	12.26	2005	D10
Rincon	17.24	2005	D10
Rincon	24.84	2005	D10
Rincon	25.97	2005	D10
Rincon	20.98	2005	D10
Rincon	7.62912	2006	D10
Rincon	19.6021	2006	D10
Rincon	21.1396	2006	D10
Rincon	26.8399	2006	D10
Rincon	17.6213	2006	D10
Rincon	10.52	2007	D10
Rincon	18.96	2007	D10
Rincon	18.32	2007	D10
Rincon	23.67	2007	D10
Rincon	13.52	2007	D10
Rincon	11.36	2008	D10
Rincon	20.72	2008	D10
Rincon	28.89	2008	D10
Rincon	26.81	2008	D10
Rincon	20.58	2008	D10
Rincon	11.23	2009	D10
Rincon	14.65	2009	D10
Rincon	23.53	2009	D10
Rincon	29.9	2009	D10
Rincon	17.76	2009	D10
Rincon	8.54	2010	D10
Rincon	22.02	2010	D10
Rincon	16.57	2010	D10
Rincon	26.34	2010	D10
Rincon	15.53	2010	D10
Rincon	7.62	2011	D10
Rincon	21.44	2011	D10
Rincon	20.35	2011	D10
Rincon	28.57	2011	D10
Rincon	30.39	2011	D10
Rincon	8.50801	2012	D10
Rincon	16.2047	2012	D10
Rincon	18.0638	2012	D10
Rincon	22.5441	2012	D10
Rincon	21.5865	2012	D10
Rincon	20.6089	2015	D10
Rincon	23.6062	2015	D10
Rincon	26.3033	2015	D10
Rincon	32.8916	2015	D10
Rincon	15.1476	2015	D10
Rincon	18.4706	2017	D10
Rincon	18.1416	2017	D10
Rincon	24.1667	2017	D10
Rincon	29.2035	2017	D10
Rincon	22.9193	2017	D10
Vieques	23.71	2001	D20
Vieques	26.45	2001	D20
Vieques	24.54	2001	D20
Vieques	22.91	2001	D20
Vieques	25.1	2001	D20
Vieques	19.96	2004	D20
Vieques	27.88	2004	D20
Vieques	18.11	2004	D20
Vieques	24.56	2004	D20
Vieques	32.3	2004	D20
Vieques	17.1495	2012	D20
Vieques	12.4197	2012	D20
Vieques	20.3571	2012	D20
Vieques	13.6682	2012	D20
Vieques	17.546	2012	D20
Vieques	10.0354	2016	D20
Vieques	3.4188	2016	D20
Vieques	8.65759	2016	D20
Vieques	15.081	2016	D20
Vieques	21.22	2016	D20
Vieques	39.84	2001	D10
Vieques	34.14	2001	D10
Vieques	50.69	2001	D10
Vieques	37.2	2001	D10
Vieques	18.3	2001	D10
Vieques	15.01	2004	D10
Vieques	36.46	2004	D10
Vieques	45.77	2004	D10
Vieques	37.76	2004	D10
Vieques	33.07	2004	D10
Vieques	19.5006	2012	D10
Vieques	6.62526	2012	D10
Vieques	17.9119	2012	D10
Vieques	3.82244	2012	D10
Vieques	28.1424	2012	D10
Vieques	18.81	2016	D10
Vieques	11.8861	2016	D10
Vieques	14.438	2016	D10
Vieques	14.7059	2016	D10
Vieques	14.5669	2016	D10
