# Supplementary material for: Mortality, recovery, and community shifts of scleractinian corals in Puerto Rico one decade after the 2005 regional bleaching event
Source: PeerJ. 2017 Jul 25;5:e3611. doi: 10.7717/peerj.3611 (PMC5531000; doi:10.7717/peerj.3611)
Supplement: Supplemental Information 2 — Orbicella annularis complex coral cover at the different sites, depths and years. [file peerj-05-3611-s002.xlsx]

## Sheet: Sheet1
Location	Orbicella cover	Year	Depth
Cabo Rojo	10.86	2000	D10
Cabo Rojo	4.34	2000	D10
Cabo Rojo	3.96	2000	D10
Cabo Rojo	10.53	2000	D10
Cabo Rojo	4.07	2000	D10
Cabo Rojo	8.35509	2012	D10
Cabo Rojo	0.812183	2012	D10
Cabo Rojo	8.08762	2012	D10
Cabo Rojo	1.90572	2012	D10
Cabo Rojo	5.91182	2012	D10
Cabo Rojo	15.0142	2015	D10
Cabo Rojo	3.94456	2015	D10
Cabo Rojo	4.66733	2015	D10
Cabo Rojo	5.26316	2015	D10
Cabo Rojo	13.4346	2015	D10
Cabo Rojo	13.5965	2017	D10
Cabo Rojo	8.58245	2017	D10
Cabo Rojo	2.05832	2017	D10
Cabo Rojo	5.5336	2017	D10
Cabo Rojo	10.4607	2017	D10
Cabo Rojo	1.56	2000	D5
Cabo Rojo	0.75	2000	D5
Cabo Rojo	1.01	2000	D5
Cabo Rojo	2.23	2000	D5
Cabo Rojo	5.37	2000	D5
Cabo Rojo	10.596	2012	D5
Cabo Rojo	0.77951	2012	D5
Cabo Rojo	5.28993	2012	D5
Cabo Rojo	19.7977	2012	D5
Cabo Rojo	2.67934	2012	D5
Cabo Rojo	4.40044	2015	D5
Cabo Rojo	1.03627	2015	D5
Cabo Rojo	7.35849	2015	D5
Cabo Rojo	9.90783	2015	D5
Cabo Rojo	12.8423	2015	D5
Ponce	18.13	2001	D20
Ponce	16.22	2001	D20
Ponce	21.93	2001	D20
Ponce	33.76	2001	D20
Ponce	31.52	2001	D20
Ponce	19.58	2005	D20
Ponce	14.38	2005	D20
Ponce	16.1	2005	D20
Ponce	29.04	2005	D20
Ponce	22.94	2005	D20
Ponce	10.23	2006	D20
Ponce	3.07	2006	D20
Ponce	7.59	2006	D20
Ponce	8.88	2006	D20
Ponce	13.72	2006	D20
Ponce	7.29	2007	D20
Ponce	3.31	2007	D20
Ponce	4.95	2007	D20
Ponce	7.28	2007	D20
Ponce	7.01	2007	D20
Ponce	8.97	2008	D20
Ponce	2.59	2008	D20
Ponce	3.5	2008	D20
Ponce	3.08	2008	D20
Ponce	1.09	2008	D20
Ponce	9.43	2009	D20
Ponce	4.21	2009	D20
Ponce	4.23	2009	D20
Ponce	4.81	2009	D20
Ponce	8.23	2009	D20
Ponce	11.72	2010	D20
Ponce	2.95	2010	D20
Ponce	5.65	2010	D20
Ponce	7.08	2010	D20
Ponce	14.09	2010	D20
Ponce	8.91	2011	D20
Ponce	1.03	2011	D20
Ponce	7.38	2011	D20
Ponce	5.66	2011	D20
Ponce	9.6	2011	D20
Ponce	8.60441	2012	D20
Ponce	3.67847	2012	D20
Ponce	4.87805	2012	D20
Ponce	5.02564	2012	D20
Ponce	4.88082	2012	D20
Ponce	14.8268	2015	D20
Ponce	6.49065	2015	D20
Ponce	7.7342	2015	D20
Ponce	4.5122	2015	D20
Ponce	10.6195	2015	D20
Ponce	20.3008	2017	D20
Ponce	12.1107	2017	D20
Ponce	8.29384	2017	D20
Ponce	4.62232	2017	D20
Ponce	13.7461	2017	D20
Desecheo	8.55	2004	D15
Desecheo	6.52	2004	D15
Desecheo	18.59	2004	D15
Desecheo	5.8	2004	D15
Desecheo	19.99	2004	D15
Desecheo	7.17	2005	D15
Desecheo	9.06	2005	D15
Desecheo	14	2005	D15
Desecheo	4.77	2005	D15
Desecheo	22.5	2005	D15
Desecheo	1.56	2006	D15
Desecheo	1.27	2006	D15
Desecheo	3.99	2006	D15
Desecheo	0	2006	D15
Desecheo	5.95	2006	D15
Desecheo	0.99	2007	D15
Desecheo	1.46	2007	D15
Desecheo	1.08	2007	D15
Desecheo	0	2007	D15
Desecheo	6.47	2007	D15
Desecheo	0.67	2008	D15
Desecheo	0.97	2008	D15
Desecheo	1.27	2008	D15
Desecheo	0.74	2008	D15
Desecheo	4.35	2008	D15
Desecheo	0.53	2009	D15
Desecheo	3.69	2009	D15
Desecheo	0	2009	D15
Desecheo	1.27	2009	D15
Desecheo	2.05	2009	D15
Desecheo	0.8	2010	D15
Desecheo	0	2010	D15
Desecheo	2.46	2010	D15
Desecheo	1.85	2010	D15
Desecheo	5.98	2010	D15
Desecheo	0	2011	D15
Desecheo	0	2011	D15
Desecheo	1.49	2011	D15
Desecheo	2.05	2011	D15
Desecheo	4.13	2011	D15
Desecheo	0.767182	2012	D15
Desecheo	0	2012	D15
Desecheo	7.99391	2012	D15
Desecheo	2.38952	2012	D15
Desecheo	6.77293	2012	D15
Desecheo		2015	D15
Desecheo		2015	D15
Desecheo	2.85401	2015	D15
Desecheo	4.4289	2015	D15
Desecheo	10.0437	2015	D15
Desecheo	35.82	2004	D20
Desecheo	16.33	2004	D20
Desecheo	36.27	2004	D20
Desecheo	5.22	2004	D20
Desecheo	23.98	2004	D20
Desecheo	33.98	2005	D20
Desecheo	20.84	2005	D20
Desecheo	42.84	2005	D20
Desecheo	4.21	2005	D20
Desecheo	23.87	2005	D20
Desecheo	5.03	2006	D20
Desecheo	2.97	2006	D20
Desecheo	8.48	2006	D20
Desecheo	3.47	2006	D20
Desecheo	3.54	2006	D20
Desecheo	6.98	2007	D20
Desecheo	5.48	2007	D20
Desecheo	4.22	2007	D20
Desecheo	2.01	2007	D20
Desecheo	1.94	2007	D20
Desecheo	3.68	2008	D20
Desecheo	0.86	2008	D20
Desecheo	1.26	2008	D20
Desecheo	2.49	2008	D20
Desecheo	7.03	2008	D20
Desecheo	2.44	2009	D20
Desecheo	1.31	2009	D20
Desecheo	0.63	2009	D20
Desecheo	0.47	2009	D20
Desecheo	0.96	2009	D20
Desecheo	0	2010	D20
Desecheo	3.67	2010	D20
Desecheo	0.7	2010	D20
Desecheo	2.85	2010	D20
Desecheo	3.52	2010	D20
Desecheo	2.67	2011	D20
Desecheo	0.88	2011	D20
Desecheo	1.19	2011	D20
Desecheo	2.9	2011	D20
Desecheo	1.91	2011	D20
Desecheo	1.87229	2012	D20
Desecheo	2.76954	2012	D20
Desecheo	1.74672	2012	D20
Desecheo	1.89687	2012	D20
Desecheo	0	2012	D20
Desecheo	5.94406	2015	D20
Desecheo	3.75648	2015	D20
Desecheo	3.91061	2015	D20
Desecheo	3.21678	2015	D20
Desecheo	1.78971	2015	D20
Desecheo	26.18	2004	D30
Desecheo	19.74	2004	D30
Desecheo	52.53	2004	D30
Desecheo	22.2	2004	D30
Desecheo	35.96	2004	D30
Desecheo	26.16	2005	D30
Desecheo	27.8	2005	D30
Desecheo	46.62	2005	D30
Desecheo	23.31	2005	D30
Desecheo	39.94	2005	D30
Desecheo	19.64	2006	D30
Desecheo	16.73	2006	D30
Desecheo	16.36	2006	D30
Desecheo	15.44	2006	D30
Desecheo	32.78	2006	D30
Desecheo	6.53	2007	D30
Desecheo	14.08	2007	D30
Desecheo	12.91	2007	D30
Desecheo	14.18	2007	D30
Desecheo	32.26	2007	D30
Desecheo	7.4	2008	D30
Desecheo	13.05	2008	D30
Desecheo	10.34	2008	D30
Desecheo	13.6	2008	D30
Desecheo	24	2008	D30
Desecheo	5.59	2009	D30
Desecheo	16.85	2009	D30
Desecheo	17.64	2009	D30
Desecheo	10.76	2009	D30
Desecheo	25.27	2009	D30
Desecheo	6.06	2010	D30
Desecheo	15.46	2010	D30
Desecheo	7.1	2010	D30
Desecheo	13.26	2010	D30
Desecheo	24.63	2010	D30
Desecheo	7.12	2011	D30
Desecheo	18.98	2011	D30
Desecheo	11.28	2011	D30
Desecheo	11.22	2011	D30
Desecheo	17.25	2011	D30
Desecheo	9.19811	2012	D30
Desecheo	19.5415	2012	D30
Desecheo	9.17526	2012	D30
Desecheo	1.88586	2012	D30
Desecheo	29.1995	2012	D30
Desecheo	5.71762	2015	D30
Desecheo	16.1716	2015	D30
Desecheo	9.2688	2015	D30
Desecheo	16.8701	2015	D30
Desecheo	30.621	2015	D30
Guanica	4.78	2005	D10
Guanica	6.45	2005	D10
Guanica	3.16	2005	D10
Guanica	3.18	2005	D10
Guanica	14.95	2005	D10
Guanica	2.59	2006	D10
Guanica	2.35	2006	D10
Guanica	0	2006	D10
Guanica	4.3	2006	D10
Guanica	5.26	2006	D10
Guanica	2.95	2007	D10
Guanica	2.41	2007	D10
Guanica	4.21	2007	D10
Guanica	1.4	2007	D10
Guanica	8.33	2007	D10
Guanica	0.76	2008	D10
Guanica	3.71	2008	D10
Guanica	2.72	2008	D10
Guanica	0.96	2008	D10
Guanica	8.24	2008	D10
Guanica	3.09	2009	D10
Guanica	2.73	2009	D10
Guanica	2.71	2009	D10
Guanica	1.89	2009	D10
Guanica	7.36	2009	D10
Guanica	10.46	2010	D10
Guanica	2.82	2010	D10
Guanica	2.82	2010	D10
Guanica	6.41	2010	D10
Guanica	5.11	2010	D10
Guanica	3.35	2011	D10
Guanica	5.39	2011	D10
Guanica	2.88	2011	D10
Guanica	1.69	2011	D10
Guanica	6.06	2011	D10
Guanica	3.5	2012	D10
Guanica	1.7	2012	D10
Guanica	3.4	2012	D10
Guanica	3	2012	D10
Guanica	0	2012	D10
Guanica	2.84153	2015	D10
Guanica	8.39695	2015	D10
Guanica	2.56148	2015	D10
Guanica	3.0581	2015	D10
Guanica	10.5538	2015	D10
Guanica	3.78378	2017	D10
Guanica	5.61674	2017	D10
Guanica	4.94092	2017	D10
Guanica	1.61117	2017	D10
Guanica	11.4723	2017	D10
Mayaguez	11.37	2004	D10
Mayaguez	18.11	2004	D10
Mayaguez	19.34	2004	D10
Mayaguez	14.27	2004	D10
Mayaguez	10.94	2004	D10
Mayaguez	13.44	2005	D10
Mayaguez	18.82	2005	D10
Mayaguez	17.07	2005	D10
Mayaguez	8.58	2005	D10
Mayaguez	11.47	2005	D10
Mayaguez	7.72	2006	D10
Mayaguez	16.22	2006	D10
Mayaguez	6.99	2006	D10
Mayaguez	4.3	2006	D10
Mayaguez	5.26	2006	D10
Mayaguez	7.82	2007	D10
Mayaguez	9.59	2007	D10
Mayaguez	10.51	2007	D10
Mayaguez	2.56	2007	D10
Mayaguez	0.6	2007	D10
Mayaguez	3.54	2008	D10
Mayaguez	15.81	2008	D10
Mayaguez	10.49	2008	D10
Mayaguez	4.79	2008	D10
Mayaguez	2.92	2008	D10
Mayaguez	7.4	2009	D10
Mayaguez	11.39	2009	D10
Mayaguez	7.07	2009	D10
Mayaguez	3.35	2009	D10
Mayaguez	3.65	2009	D10
Mayaguez	2.86	2010	D10
Mayaguez	13.33	2010	D10
Mayaguez	10.56	2010	D10
Mayaguez	3.85	2010	D10
Mayaguez	5.39	2010	D10
Mayaguez	8.46	2011	D10
Mayaguez	7.11	2011	D10
Mayaguez	11.48	2011	D10
Mayaguez	13.29	2011	D10
Mayaguez	5.4	2011	D10
Mayaguez	7.08833	2012	D10
Mayaguez	16.2837	2012	D10
Mayaguez	11.0286	2012	D10
Mayaguez	8.06643	2012	D10
Mayaguez	8.9	2012	D10
Mayaguez	10.3219	2015	D10
Mayaguez	12	2015	D10
Mayaguez	10.4444	2015	D10
Mayaguez	8.97297	2015	D10
Mayaguez	11.5546	2015	D10
Mayaguez	6.60487	2017	D10
Mayaguez	7.00779	2017	D10
Mayaguez	11.8545	2017	D10
Mayaguez	9.38511	2017	D10
Mayaguez	7.15859	2017	D10
Mayaguez	24.91	2004	D20
Mayaguez	25.28	2004	D20
Mayaguez	21.76	2004	D20
Mayaguez	34.25	2004	D20
Mayaguez	16.51	2004	D20
Mayaguez	21.95	2005	D20
Mayaguez	22.58	2005	D20
Mayaguez	15.94	2005	D20
Mayaguez	34.53	2005	D20
Mayaguez	12.84	2005	D20
Mayaguez	17.33	2006	D20
Mayaguez	24.22	2006	D20
Mayaguez	14.75	2006	D20
Mayaguez	26.33	2006	D20
Mayaguez	12.59	2006	D20
Mayaguez	19.4	2007	D20
Mayaguez	16.92	2007	D20
Mayaguez	10.32	2007	D20
Mayaguez	18.84	2007	D20
Mayaguez	15.35	2007	D20
Mayaguez	19.64	2008	D20
Mayaguez	13.75	2008	D20
Mayaguez	10.33	2008	D20
Mayaguez	24.46	2008	D20
Mayaguez	12.69	2008	D20
Mayaguez	21.53	2009	D20
Mayaguez	17.84	2009	D20
Mayaguez	13.69	2009	D20
Mayaguez	22.62	2009	D20
Mayaguez	14.36	2009	D20
Mayaguez	22.13	2010	D20
Mayaguez	17.36	2010	D20
Mayaguez	10.91	2010	D20
Mayaguez	20.8	2010	D20
Mayaguez	13.4	2010	D20
Mayaguez	21.63	2011	D20
Mayaguez	18.68	2011	D20
Mayaguez	15.63	2011	D20
Mayaguez	22.23	2011	D20
Mayaguez	16.07	2011	D20
Mayaguez	23.9563	2012	D20
Mayaguez	17.4747	2012	D20
Mayaguez	11.2392	2012	D20
Mayaguez	20	2012	D20
Mayaguez	17.3372	2012	D20
Mayaguez	25.0261	2015	D20
Mayaguez	19.0275	2015	D20
Mayaguez	15.4832	2015	D20
Mayaguez	26.0086	2015	D20
Mayaguez	16.9953	2015	D20
Mayaguez	25.5424	2017	D20
Mayaguez	22.6762	2017	D20
Mayaguez	17.2973	2017	D20
Mayaguez	27.2201	2017	D20
Mayaguez	26.1453	2017	D20
Mayaguez	5.28	2004	D30
Mayaguez	8.93	2004	D30
Mayaguez	4.03	2004	D30
Mayaguez	1.22	2004	D30
Mayaguez	6.54	2004	D30
Mayaguez	5.11	2005	D30
Mayaguez	9.86	2005	D30
Mayaguez	3.59	2005	D30
Mayaguez	2.18	2005	D30
Mayaguez	8.8	2005	D30
Mayaguez	5.95	2006	D30
Mayaguez	6.14	2006	D30
Mayaguez	3.7	2006	D30
Mayaguez	3.14	2006	D30
Mayaguez	8.93	2006	D30
Mayaguez	4.61	2007	D30
Mayaguez	8.63	2007	D30
Mayaguez	2.57	2007	D30
Mayaguez	2.5	2007	D30
Mayaguez	6.28	2007	D30
Mayaguez	3.84	2008	D30
Mayaguez	7.52	2008	D30
Mayaguez	4.36	2008	D30
Mayaguez	4.82	2008	D30
Mayaguez	7.86	2008	D30
Mayaguez	5.21	2009	D30
Mayaguez	6.12	2009	D30
Mayaguez	4.74	2009	D30
Mayaguez	6.51	2009	D30
Mayaguez	7.33	2009	D30
Mayaguez	4.73	2010	D30
Mayaguez	6.25	2010	D30
Mayaguez	7.43	2010	D30
Mayaguez	3.91	2010	D30
Mayaguez	10.89	2010	D30
Mayaguez	5.39	2011	D30
Mayaguez	6	2011	D30
Mayaguez	8.69	2011	D30
Mayaguez	7.01	2011	D30
Mayaguez	10.62	2011	D30
Mayaguez	5.65022	2012	D30
Mayaguez	6.42378	2012	D30
Mayaguez	4.37209	2012	D30
Mayaguez	8.5	2012	D30
Mayaguez	8.3	2012	D30
Mayaguez	3.12175	2015	D30
Mayaguez	8.18094	2015	D30
Mayaguez	7.6118	2015	D30
Mayaguez	8.72795	2015	D30
Mayaguez	5.58184	2015	D30
Mayaguez	3.125	2017	D30
Mayaguez	7.45659	2017	D30
Mayaguez	4.73978	2017	D30
Mayaguez	7.15726	2017	D30
Mayaguez	13.5922	2017	D30
Mona	24.93	2000	D10
Mona	5.22	2000	D10
Mona	0	2000	D10
Mona	10.95	2000	D10
Mona	3.7	2000	D10
Mona	0	2008	D10
Mona	12.12	2008	D10
Mona	0	2008	D10
Mona	1.01	2008	D10
Mona	0	2008	D10
Mona	0	2009	D10
Mona	15.04	2009	D10
Mona	1.74	2009	D10
Mona	2.16	2009	D10
Mona	0	2009	D10
Mona	0	2010	D10
Mona	11.3	2010	D10
Mona	2.7	2010	D10
Mona	0	2010	D10
Mona	0	2010	D10
Mona	24.29	2000	D20
Mona	13.04	2000	D20
Mona	18.86	2000	D20
Mona	24.96	2000	D20
Mona	26.27	2000	D20
Mona	2.41	2008	D20
Mona	4.18	2008	D20
Mona	4.7	2008	D20
Mona	1.17	2008	D20
Mona	0	2008	D20
Mona	1.11	2009	D20
Mona	0	2009	D20
Mona	4.24	2009	D20
Mona	0	2009	D20
Mona	0	2009	D20
Mona	2.6	2010	D20
Mona	3.7	2010	D20
Mona	0.9	2010	D20
Mona	0	2010	D20
Mona	0	2010	D20
Rincon	8.27	2004	D10
Rincon	4.77	2004	D10
Rincon	0	2004	D10
Rincon	0	2004	D10
Rincon	0	2004	D10
Rincon	6.57	2005	D10
Rincon	3.02	2005	D10
Rincon	0	2005	D10
Rincon	0	2005	D10
Rincon	0	2005	D10
Rincon	3.79	2006	D10
Rincon	3.62	2006	D10
Rincon	0	2006	D10
Rincon	0	2006	D10
Rincon	0	2006	D10
Rincon	4.94	2007	D10
Rincon	2.95	2007	D10
Rincon	0	2007	D10
Rincon	0	2007	D10
Rincon	0	2007	D10
Rincon	4.32	2008	D10
Rincon	2.02	2008	D10
Rincon	0	2008	D10
Rincon	0	2008	D10
Rincon	0	2008	D10
Rincon	4.12	2009	D10
Rincon	1.83	2009	D10
Rincon	0	2009	D10
Rincon	0.46	2009	D10
Rincon	0	2009	D10
Rincon	4.34	2010	D10
Rincon	4.83	2010	D10
Rincon	0	2010	D10
Rincon	0	2010	D10
Rincon	0	2010	D10
Rincon	3.82	2011	D10
Rincon	2.2	2011	D10
Rincon	0	2011	D10
Rincon	0.62	2011	D10
Rincon	0	2011	D10
Rincon	2.7127	2012	D10
Rincon	0.639659	2012	D10
Rincon	0	2012	D10
Rincon	0.755668	2012	D10
Rincon	0	2012	D10
Rincon	0	2015	D10
Rincon	1.9	2015	D10
Rincon	0	2015	D10
Rincon	0	2015	D10
Rincon	0	2015	D10
Rincon	5.29412	2017	D10
Rincon	1.99115	2017	D10
Rincon	0	2017	D10
Rincon	0	2017	D10
Rincon	0	2017	D10
Rincon	0	2004	D20
Rincon	6.41	2004	D20
Rincon	19.17	2004	D20
Rincon	3.73	2004	D20
Rincon	9.19	2004	D20
Rincon	1.62	2005	D20
Rincon	5.04	2005	D20
Rincon	14.06	2005	D20
Rincon	5.78	2005	D20
Rincon	16.03	2005	D20
Rincon	1.59	2006	D20
Rincon	0.9	2006	D20
Rincon	15.97	2006	D20
Rincon	4.92	2006	D20
Rincon	6.55	2006	D20
Rincon	1.72	2007	D20
Rincon	4.79	2007	D20
Rincon	17.6	2007	D20
Rincon	3.94	2007	D20
Rincon	10.63	2007	D20
Rincon	1.51	2008	D20
Rincon	7.13	2008	D20
Rincon	16.41	2008	D20
Rincon	7.31	2008	D20
Rincon	7.01	2008	D20
Rincon	1.95	2009	D20
Rincon	7.9	2009	D20
Rincon	19.45	2009	D20
Rincon	9.64	2009	D20
Rincon	11.27	2009	D20
Rincon	2.53	2010	D20
Rincon	9.19	2010	D20
Rincon	19.92	2010	D20
Rincon	7.85	2010	D20
Rincon	11.95	2010	D20
Rincon	1.99	2011	D20
Rincon	8.64	2011	D20
Rincon	20.53	2011	D20
Rincon	7.49	2011	D20
Rincon	11.17	2011	D20
Rincon	5.81257	2012	D20
Rincon	1.68067	2012	D20
Rincon	20.8241	2012	D20
Rincon	9.6624	2012	D20
Rincon	11.3712	2012	D20
Rincon	11.0727	2015	D20
Rincon	10.1382	2015	D20
Rincon	18.6199	2015	D20
Rincon	7.02179	2015	D20
Rincon	1.35635	2015	D20
Rincon	4.28062	2017	D20
Rincon	13.6559	2017	D20
Rincon	24.7469	2017	D20
Rincon	11.33	2017	D20
Rincon	12.4408	2017	D20
Vieques	13.09	2001	D10
Vieques	21.79	2001	D10
Vieques	16.83	2001	D10
Vieques	12.42	2001	D10
Vieques	21.96	2001	D10
Vieques	10.21	2004	D10
Vieques	25.34	2004	D10
Vieques	13.83	2004	D10
Vieques	11.49	2004	D10
Vieques	28.53	2004	D10
Vieques	5.11296	2012	D10
Vieques	0.621118	2012	D10
Vieques	5.84291	2012	D10
Vieques	0.493218	2012	D10
Vieques	11.9021	2012	D10
Vieques	2.71547	2016	D10
Vieques	2.65907	2016	D10
Vieques	3.01556	2016	D10
Vieques	6.37652	2016	D10
Vieques	17.0558	2016	D10
Vieques	31.82	2001	D20
Vieques	26.39	2001	D20
Vieques	45.48	2001	D20
Vieques	33.6	2001	D20
Vieques	6.58	2001	D20
Vieques	6.86	2004	D20
Vieques	34.87	2004	D20
Vieques	43.15	2004	D20
Vieques	30.42	2004	D20
Vieques	26.24	2004	D20
Vieques	12.7462	2012	D20
Vieques	6.20985	2012	D20
Vieques	15.2381	2012	D20
Vieques	9.92991	2012	D20
Vieques	7.97546	2012	D20
Vieques	15.9647	2016	D20
Vieques	5.79568	2016	D20
Vieques	9.59302	2016	D20
Vieques	8.27206	2016	D20
Vieques	5.90551	2016	D20
